# Supplementary material for: Multi-Prismatic Hollow Cube CeVO4 with Adjustable Wall Thickness Directed towards Photocatalytic CO2 Reduction to CO
Source: Nanomaterials (Basel). 2023 Jan 10;13(2):283. doi: 10.3390/nano13020283 (PMC9867036; doi:10.3390/nano13020283)
Supplement: Supplementary file 1 [file nanomaterials-13-00283-s001.zip]

Archive with 1 entries (1 files):
- nanomaterials-2126448-supplementary.pdf
